# Supplementary material for: Zonal control on Holocene precipitation in northwestern Madagascar based on a stalagmite from Anjohibe
Source: Sci Rep. 2024 Mar 6;14:5496. doi: 10.1038/s41598-024-55909-6 (PMC10917758; doi:10.1038/s41598-024-55909-6)
Supplement: Supplementary file 2 — Supplementary Information 2. [file 41598_2024_55909_MOESM2_ESM.xlsx]

## Sheet: Metadata
Version 4.0; Submit Template as email attachment to paleo@noaa.gov. See the Example-Metadata and Example-Data Tabs to see some examples of how to enter information
Study Title [where, what, when (time period covered)]	Anjohibe, Madagascar Holocene Speleothem AB11 Stable Isotope Data
Original Source_URL [if applicable]
Description of "Original_Source_URL" link, if applicable
Investigators [Lastname, first (ORCID); lastname2, first2 (ORCID),etc. ]	Dawson, Robin R. (0000-0003-2857-7728); Burns, Stephen J. (0000-0003-4623-5326); Tiger, Benjamin H. (0000-0002-9163-3967); McGee, David (0000-0002-7329-3428); Faina, Peterson (0000-0002-3851-6913); Ranivoharimanana, Lovasoa (0000-0002-0393-2845); Scroxton, Nick (0000-0003-2315-9199); Godfrey, Laurie R. (0000-0001-9997-0207)		Note: it will take a second for value selected below to populate cell B7
Data_Type	Speleothems	NOAA Science Keywords:	decadal resolution
NOAAScience Keywords [optional, select any that apply from Cell D6 list]	Monsoon, Precipitation Reconstruction, Tropics, decadal resolution
Description and Notes
Optional Scientific keywords separated by commas
Publication Section	Any additional Publications should be entered in Columns C,D,etc.
Authors (Exactly as written in the publication citation)	Robin R. Dawson, Stephen J. Burns, Benjamin H. Tiger, David McGee, Peterson Faina, Nick Scroxton, Laurie R. Godfrey, and Lovasoa Ranivoharimanana
Publication title	Zonal control on Holocene precipitation in northwestern Madagascar based on a stalagmite from Anjohibe
Journal	Scientific Reports
Year	2024
Volume
Edition
Issue
Pages
Report Number
DOI
Online_Resource
Abstract	The Malagasy Summer Monsoon is an important part of the larger Indian Ocean and tropical monsoon region. As the effects of global warming play out in the region, changes to precipitation in Madagascar will have important ramifications for the Malagasy people. To help understand how precipitation responds to climate changes we present a long-term Holocene speleothem record from Anjohibe, part of t…
Alternate citation in paragraph format (For books, theses, etc. that don't fit well in above fields)
Site Information	Use appropriate significant digits for all values
Site name	Anjohibe
Location	Madagascar
Northernmost latitude (decimal degree, South negative, WGS84)	-15.53
Southernmost latitude (decimal degree, South negative, WGS84)	-15.53	If Site is a Point, Enter same value in Southernmost as Northernmost latitude.
Easternmost longitude (decimal degree, West negative, WGS84)	46.88
Westernmost longitude (decimal degree, West negative, WGS84)	46.88	If Site is a Point, Enter same value in Westernmost as Easternmost longitude.
elevation (m), below sea level negative	50
Data Collection Information
Collection_Name (typically a core name)	Anjohibe2019AB11iso
Oldest Year (relative to 1950AD)	10850.5
Most Recent Year (relative to 1950AD)	2314.8		Note: it will take a second for value selected below to populate cell B40
Time_Unit	calendar year before present	Parameter Keyword List:	geochemistry
Parameter Keywords (see possible terms in proxy-specific list - Cell D39)	oxygen isotopes, carbon isotopes, age control, geochemistry
Notes
Core_Length (m)	1.978
Species Info (for Tree ring data)	Any additional species should be entered in Columns C,D, etc.
Species_Name
Common_Name (for example, at the level of Family or higher)
Tree_Species_code (Four Letters)
Funding_Agency	Any additional Funding agencies and grants should be entered in Columns C,D, etc.
Funding_Agency_Name	US National Science Foundation
Grant	2102923/2102975, 1702891/1702691, 1750598

## Sheet: Chronology
Chronology Table Containing Measured Depths and Ages	Put data used for building the age model on this sheet. See "Example C14 Chronology" tab for an example table.
Chronology Notes
Chronology Table As Paragraph (insert table into cell B3) not preferred
Chronology Table (Use as many rows and columns are needed below this line)	NOTE: Additional Chronology tables should be put below the first one with no more than one blank line.
samp_id	depth_mm	U238 (ng/g)	U238_2s (ng/g)	Th232 (pg/g)	Th232_2s (pg/g)	Th230Th232 (ppm atomic)	Th230Th232_2s	d234U_meas_permil	d234U_meas_2s_permil	230Th_238U_act	230Th_238U_act_2s	age_uncorr_BP	age_uncorr_2s_yr	age_corr_BP	age_corr_2s_yr	d234U_init_permil	d234U_init_2s_permil	age_corr_BP1950	age_corr_2s_yr	date_used
M19-AB11	769	239.474	4.78948	326.705	7.4775	693.337	12.507	-2.6282	3.15446	0.059575	0.0008534	6716.29	101.671	6674.93	103.726	-2.67797	3.21398	6604.2	103.7	yes
M19-AB11	1978	2428.72	48.5783	5846.14	117.499	633.285	2.85831	1.07918	1.92085	0.0960091	0.000431806	10993.9	56.6959	10921.2	67.3021	1.11277	1.98113	10850.5	67.3	yes
AB11-1A	8	1479.09	29.5828	3205.12	64.5144	162.549	1.20418	-1.82654	2.153	0.0221848	0.000162074	2450.95	18.886	2385.5	37.7691	-1.83934	2.16754	2313.8	37.8	yes
AB11-1B	343	356.349	7.127	3408.88	68.792	108.884	1.07476	5.30318	2.92218	0.0656028	0.000636111	7358.34	77.1177	7070.42	163.366	5.40987	2.98089	6998.7	163.4	no
AB11-1C	423	458.138	9.16278	4028.54	81.1703	106.964	0.971119	0.459702	2.93485	0.0592396	0.000530206	6655.89	64.7015	6389.96	147.913	0.46837	2.98841	6318.3	147.9	no
AB11-1D	980	282.021	5.64043	9701.16	194.823	32.4951	0.499442	2.77838	2.55305	0.0704015	0.00108302	7937.49	128.416	6895.97	538.691	2.83259	2.60317	6824.3	538.7	yes
AB11-1E	1194	1619	32.3801	17959.8	359.902	98.6574	0.668456	1.60958	1.64308	0.0689299	0.00047709	7774.97	57.3558	7439.78	177.34	1.64416	1.67786	7368.1	177.3	yes
AB11-1F	1432	213.192	4.26383	8721.99	174.925	32.7903	0.50409	1.31506	3.21631	0.0844915	0.00130284	9612.69	158.366	8370.98	643.983	1.34643	3.29288	8299.3	644	yes
AB11-1G	1644	479.021	9.58044	12146.5	243.581	51.5962	0.587747	3.55244	2.52556	0.0824013	0.000943969	9342.2	114.47	8576.04	400.996	3.63901	2.58788	8504.3	401	yes
AB11-1H	1812	585.927	11.7186	7234.86	145.09	117.11	0.875688	1.04206	2.25708	0.0910755	0.000689639	10401.5	86.3283	10028.1	205.867	1.07191	2.32179	9956.4	205.9	yes
AB11-2A	137	416.326	8.32654	3191.19	65.0232	78.0417	0.880081	3.44058	2.2192	0.0376763	0.000405163	4173.05	46.7133	3941.86	124.755	3.47949	2.24382	3876.8	124.8	yes
AB11-2B	255	1563.81	31.2787	1803.95	38.275	604.578	5.30344	5.34334	2.31168	0.0439253	0.000242887	4871.38	29.8642	4836.71	34.507	5.41643	2.34377	4771.7	34.5	yes
AB11-3A	309	408.844	8.17693	1767.42	35.5925	184.905	1.85387	-0.358097	3.92795	0.0503318	0.000502715	5633.48	62.12	5502.82	90.0473	-0.363603	3.98948	5430.6	90	yes
AB11-3B	600	153.631	3.07262	459.99	9.58561	301.32	3.0314	1.42685	3.27647	0.0568251	0.000478183	6370.07	59.2941	6279.68	74.479	1.45251	3.33457	6207.4	74.5	yes
AB11-3C	874	225.123	4.50246	14952.3	299.855	19.7374	0.309822	3.18062	3.61432	0.0825659	0.00129989	9365.4	158.039	7346.19	1031	3.24763	3.68972	7273.9	1031	no
AB11-3D	1031	458.159	9.16359	8468.51	169.863	82.7857	0.599308	1.80736	3.08281	0.0963759	0.000713343	11029.5	93.2482	10470.6	295.091	1.86119	3.17546	10398.3	295.1	no
AB11-3E	1110	263.598	5.27196	9094.76	182.288	65.3624	0.611928	1.2183	2.59796	0.142036	0.00134499	16682.5	177.275	15636.2	554.523	1.27295	2.71521	15563.9	554.5	no
AB11-3F	1278	212.884	4.25768	7488.11	150.027	34.2541	0.375865	0.56562	2.38389	0.0758864	0.000840395	8600.69	101.426	7533.16	545.801	0.578161	2.43522	7460.9	545.8	yes
AB11-3G	1394	435.329	8.70663	6612.72	132.413	78.0822	0.522569	0.867248	2.20616	0.0747028	0.000515061	8458.6	63.7347	7999	238.857	0.886794	2.25636	7926.8	238.9	yes
AB11-3H	1556	265.336	5.30675	19895.9	398.56	20.2251	0.325998	1.51724	2.55995	0.0955166	0.00154704	10929.5	188.566	8643.3	1170.38	1.55446	2.62322	8571	1170.4	no
AB11-3I	1762	506.125	10.1232	2952.04	59.2111	239.295	1.09341	4.01158	2.9698	0.087906	0.000424525	9990.91	59.4784	9815.23	105.983	4.12468	3.05342	9743	106	yes
AB11-3J	1886	1750.17	35.0289	8730.86	175.06	296.806	1.02673	-0.101722	3.00403	0.0932547	0.00035639	10676	54.8371	10525.2	93.0929	-0.105075	3.09457	10453	93.1	yes
AB11-4A	79	141.268	2.82538	261.626	5.33084	253.613	3.66259	1.49611	4.0513	0.0295823	0.000417303	3269.46	48.7227	3213.65	56.0971	1.50963	4.08791	3140.6	56.1	yes
AB11-4B	379	173.249	3.46497	852.203	17.1379	174.56	2.17094	2.78675	3.16555	0.0540803	0.000670746	6045.14	79.5925	5896.81	108.738	2.83377	3.21913	5823.8	108.7	yes
AB11-4C	437	165.868	3.31751	1954.01	39.2952	79.4321	1.22833	2.59689	6.17611	0.0589364	0.000923807	6606	114.836	6250.36	211.485	2.64321	6.2859	6177.3	211.5	yes
AB11-4D	908	1013.07	20.2615	13527	271.169	77.0766	0.586597	1.07705	2.1133	0.0648197	0.000500502	7299.58	60.4735	6895.77	211.058	1.09816	2.15452	6822.7	211.1	yes
AB11-4E	1022	717.647	16.5521	3507.17	70.2935	208.273	1.32242	3.14188	86.6131	0.0641064	0.00250216	7200.94	716.652	7053.63	708.576	3.20517	88.3544	6980.6	716.7	yes
AB11-4F	1098	837.592	19.5637	3222.18	64.5665	268.342	1.14074	4.21041	86.6024	0.0650171	0.00249456	7298.66	724.016	7182.84	716.967	4.29621	88.3754	7109.8	724	yes
AB11-4G	1508	232.417	4.64836	3328.71	66.7142	85.6337	0.788977	2.3378	2.83184	0.0772458	0.000720933	8744.87	88.8748	8312.24	234.12	2.39349	2.89922	8239.2	234.1	yes
AB11-4H	1603	319.414	6.38828	1709.75	34.2813	232.943	1.6763	0.294448	2.31497	0.078533	0.000573509	8915.85	71.2534	8754.02	107.784	0.301354	2.3729	8681	107.8	yes
AB11-4I	1731	2365.67	47.3229	3977.37	79.8078	792.618	2.79927	0.105024	1.92185	0.083932	0.000308933	9558.34	41.5995	9507.53	48.7075	0.107855	1.97427	9434.5	48.7	yes

## Sheet: Data
Variables	Use one row to define each variable, beginning with depth then age; use additional templates for additional tables								Note: Data_Format is 'N' for numeric and 'C' for character data
Short_name	What	Material	Error	Units	Seasonality	Data_Type	Detail	Method	Data_Format	Additional_Information		The Variable Fields: What, Material,Error, Units,Seasonality, Data_Type, Detail, Method, and Data_Format should be filled using the Controlled Vocabulary lists provided at <https://www.ncdc.noaa.gov/paleo-search/cvterms>. The Additional_Information field is a free text field for providing any other information needed to describe the variable.
depth_mm	depth			millimeter		speleothems			N	Distance from top of stalagmite
age_BP	age			calendar year before present		speleothems	corrected		N
d18O	delta 18O	mixed calcite/aragonite		per mil PDB		speleothems	corrected with calcite fractionation factor	continuous-flow isotope ratio mass spectrometry	N
d13C	delta 13C	mixed calcite/aragonite		per mil PDB		speleothems	corrected with calcite fractionation factor	continuous-flow isotope ratio mass spectrometry	N
% aragonite	aragonite	aragonite		percent		speleothems		X-ray diffraction	N	Only depths sampled for XRD have data
Data	Paste Data Table below starting in Column A
Missing Value			The value or character string used as a placeholder for missing values
depth_mm	age_BP	d18O	d13C	% aragonite
8	2314.34	-1.69202	-1.8709	100
9	2325.35	-1.63335	-2.08513
10	2336.43	-1.46788	-2.27258
11	2347.8	-1.93599	-2.14625
12	2359.22	-1.68906	-2.71046
13	2370.08	-1.54183	-2.92101
14	2381.34	-2.20228	-3.53935
15	2392.33	-1.87072	-3.29568
16	2403.65	-1.82883	-2.04679
17	2414.95	-4.29794	-8.15968
18	2425.88	-6.56983	-10.2877
19	2436.89	-4.75239	-8.45968
20	2448.3	-1.83839	-2.36313
21	2459.24	-2.00906	-2.69612
22	2470.33	-1.50899	-2.48469
23	2481.76	-1.73306	-3.08868
24	2492.95	-1.65454	-3.54514
25	2504.3	-1.63939	-4.38757
26	2515.97	-2.45106	-5.0179
27	2527.16	-3.09472	-7.19279
28	2538.76	-1.81699	-4.76825
29	2550.16	-1.78613	-3.05179
30	2561.66	-1.60583	-2.56124
31	2573.01	-1.99861	-3.50713
32	2584.77	-2.35779	-4.6629	100
33	2596.41	-2.57372	-3.07413
34	2607.75	-2.52428	-3.3699
35	2619.29	-2.27983	-3.51757
36	2630.99	-1.86494	-3.23646
37	2642.3	-2.22228	-3.70012
38	2653.75	-2.11406	-3.4769
39	2665.46	-2.12928	-3.83601
40	2677.01	-2.82706	-4.85635
41	2688.59	-2.86706	-5.15246
42	2700.38	-3.36994	-6.40579
43	2711.88	-4.09328	-5.40879
44	2723.54	-2.58761	-4.91501
45	2735.21	-2.73694	-4.52046
46	2746.93	-3.04117	-6.56313
47	2758.7	-3.56961	-7.51513
48	2770.41	-3.22594	-7.34768
49	2782.21	-3.85894	-7.89379
50	2794	-3.79394	-7.55668
51	2805.89	-4.70939	-7.6029
52	2817.6	-4.19894	-7.51101
53	2829.39	-3.47017	-6.42701
54	2841.2	-2.30635	-4.98368
55	2852.92	-3.03139	-4.72201
56	2864.7	-3.95761	-7.11479
57	2876.56	-3.86372	-6.99946
58	2888.28	-3.66561	-6.77035
59	2900.24	-2.59872	-4.36301
60	2912.04	-2.50539	-4.6789
61	2924.06	-2.83517	-6.97024
62	2936.02	-2.65261	-5.82557
63	2948.07	-2.37028	-5.28179
64	2960.08	-3.90528	-6.46113
65	2972.05	-4.39506	-6.9149
66	2984.12	-2.76639	-5.61579
67	2996.18	-2.19817	-4.39635
68	3008.01	-2.97561	-6.35079
69	3019.92	-3.88328	-7.55112
70	3031.84	-2.77939	-5.91135
71	3043.85	-2.52972	-6.57546
72	3056	-3.12568	-7.95513
73	3068.36	-2.8319	-5.24235
74	3080.62	-2.98835	-6.96635
75	3092.53	-3.68502	-7.83124
76	3104.53	-3.40024	-7.3079
77	3116.15	-2.97913	-7.27857
78	3128.28	-3.20857	-7.52968
79	3140.68	-3.30213	-7.56435	0
80	3153.07	-3.68146	-7.4669
81	3165.38	-3.67002	-7.54435
82	3178.22	-4.19357	-7.50068
83	3190.59	-3.63757	-7.42802
84	3203.09	-3.42457	-7.39968
85	3216.02	-3.42057	-7.41902
86	3228.75	-3.53146	-7.63435
87	3242	-3.9639	-7.55335
88	3254.89	-3.14435	-7.72468
89	3268.09	-2.05935	-4.06757
90	3281.45	-2.31402	-3.51124
91	3294.69	-3.0739	-4.08024
92	3308.02	-2.44446	-3.54924
93	3321.45	-2.82168	-3.46802
94	3334.96	-3.35557	-4.47279
95	3348.58	-2.36724	-4.11402
96	3362.3	-2.71002	-4.50757
97	3375.61	-2.36668	-3.63713
98	3389.16	-2.85157	-4.24735
99	3402.84	-3.04968	-5.44424
100	3416.87	-4.5499	-7.1829
101	3430.26	-2.94657	-6.51624
102	3443.76	-3.96446	-7.1469
103	3457.64	-4.40179	-7.57224
104	3471.03	-4.5359	-7.40357
105	3484.44	-4.26779	-8.31879
106	3498.21	-3.95479	-7.88213
107	3511.38	-4.46946	-7.75546
108	3524.81	-3.86035	-7.50413
109	3538.09	-3.43402	-6.48479
110	3551.28	-3.57935	-6.31213
111	3564.89	-3.40457	-6.30524
112	3577.96	-3.28357	-6.36246
113	3591.49	-3.19735	-6.72168
114	3605.42	-4.6429	-7.75646
115	3618.89	-4.61624	-7.39735
116	3631.63	-4.21602	-7.0659
117	3644.55	-4.04368	-6.76935
118	3657.44	-4.40779	-7.95913
119	3670.01	-2.99368	-6.14457
120	3682.92	-2.83657	-6.63902	100
121	3695.08	-3.10668	-7.18902
122	3707.47	-2.90335	-6.9019
123	3719.68	-3.56413	-6.49902
124	3731.65	-2.92913	-6.11624
125	3743.58	-4.22513	-7.97002
126	3755.66	-3.45179	-8.03513
127	3767.33	-4.34424	-8.93713
128	3778.99	-4.38124	-8.0679
129	3790.63	-3.12435	-6.80824
130	3801.54	-4.9869	-6.55879
131	3812.45	-3.4469	-5.39157
132	3823.42	-3.54246	-4.36946
133	3834.05	-2.92068	-3.98879
134	3844.53	-2.38202	-4.31224
135	3854.74	-2.42257	-3.73613
136	3864.63	-2.57968	-4.80057
137	3874.6	-2.78021	-5.27003	0
138	3884.2	-3.08337	-4.80648
139	3893.65	-3.27081	-5.7277
140	3902.99	-3.43026	-5.92548
141	3912.32	-2.21043	-4.22181
142	3921.48	-3.24859	-5.28804
143	3930.66	-2.19426	-3.11181
144	3939.6	-1.90559	-4.0807
145	3948.51	-2.85281	-5.21715
146	3957.29	-2.54959	-5.19193
147	3966.17	-1.98304	-4.44315
148	3975.02	-2.44615	-4.48359
149	3983.79	-2.56093	-4.61126
150	3992.28	-2.88493	-4.60615
151	4000.63	-3.59132	-6.73925
152	4008.94	-3.45976	-7.01981
153	4017.12	-3.53393	-6.59781
154	4025.43	-4.10415	-6.88193
155	4033.46	-5.08293	-7.68448
156	4041.58	-3.26526	-7.10593
157	4049.66	-3.60881	-6.4777
158	4057.66	-3.39104	-7.23537
159	4065.67	-3.48781	-6.69648
160	4073.52	-3.38615	-5.9387
161	4081.25	-2.80726	-5.05081
162	4088.93	-3.06181	-3.4467
163	4096.78	-2.89315	-4.84837
164	4104.35	-2.4947	-4.30137
165	4111.69	-2.5537	-4.79693
166	4119	-2.80748	-6.38381
167	4126.4	-3.86759	-8.16726
168	4133.63	-2.27459	-5.19259
169	4140.93	-2.19881	-4.84748
170	4147.94	-2.91648	-5.40948
171	4155	-2.97381	-5.49615
172	4162.21	-2.50148	-5.18859
173	4169.44	-2.7777	-5.28648
174	4176.76	-2.52159	-5.15304
175	4183.94	-2.73048	-5.77815
176	4191.07	-3.35537	-6.36504
177	4198	-2.51704	-4.60104
178	4204.71	-2.22559	-4.22693
179	4211.58	-2.27415	-4.01837
180	4218.38	-1.79437	-4.10448
181	4224.92	-2.25715	-4.04837
182	4231.59	-1.76893	-3.35693
183	4238.35	-1.99881	-3.61148
184	4245.09	-1.63426	-3.72815
185	4251.86	-2.09515	-3.5647
186	4258.63	-1.97648	-4.85648
187	4265.36	-3.04748	-5.63237
188	4272.09	-2.94659	-4.31315
189	4278.96	-2.37715	-3.92881
190	4285.64	-2.02104	-3.3787
191	4292.28	-2.61615	-4.63826
192	4298.92	-2.76448	-5.70737
193	4305.65	-2.25515	-5.0547
194	4312.16	-1.55837	-4.02181
195	4318.71	-1.9497	-3.9367
196	4325.51	-2.72493	-4.18526
197	4332.28	-2.10554	-4.11625
198	4338.93	-1.96314	-4.15944
199	4345.42	-2.69359	-4.56693
200	4352.11	-2.61359	-4.76437
201	4358.67	-2.6677	-4.82515
202	4365.41	-2.1847	-4.1817
203	4372.12	-2.02515	-4.29048
204	4378.97	-2.50648	-5.38015
205	4385.42	-2.7957	-4.3027
206	4392.01	-3.26615	-4.17959
207	4398.5	-3.53258	-5.26711
208	4405.22	-2.96758	-4.71683
209	4411.88	-3.61926	-4.30226
210	4418.73	-2.00525	-4.00122
211	4425.52	-2.67703	-3.97694
212	4432.44	-3.64036	-4.34072
213	4439.37	-4.04681	-5.06572
214	4446.28	-3.45736	-4.58561
215	4453.09	-3.39999	-5.20792
216	4460.26	-3.61025	-5.08406
217	4467.16	-3.32192	-5.09561
218	4473.83	-3.90547	-5.12783
219	4480.45	-4.74854	-8.03147
220	4487.23	-5.52699	-8.38258
221	4494.52	-5.77947	-8.92878
222	4501.39	-4.62892	-7.1475
223	4508.43	-4.59036	-7.69083
224	4515.79	-4.80876	-8.49303
225	4523.19	-4.33299	-7.88747
226	4530.59	-4.33658	-7.29272
227	4538.04	-4.47603	-7.82406
228	4545.13	-4.72003	-8.22717
229	4552.37	-5.21936	-7.81589
230	4559.94	-5.26358	-8.03367
231	4567.24	-4.57203	-7.87861
232	4574.86	-3.96114	-7.25728
233	4582.39	-3.86714	-6.92006
234	4590.33	-3.47543	-6.74603
235	4598.33	-3.58081	-5.92506
236	4606.47	-3.64236	-5.52672
237	4614.66	-2.58303	-4.76739
238	4622.79	-2.15147	-4.93794
239	4630.97	-2.53658	-4.18578
240	4639	-2.59736	-3.66989
241	4647.11	-3.09376	-4.56592
242	4655.34	-3.04821	-4.67392
243	4663.71	-3.08425	-4.39506
244	4672.22	-3.55503	-4.48972
245	4680.8	-2.78747	-3.96472
246	4689.58	-2.86881	-4.15172
247	4698.44	-2.28703	-2.92328
248	4707.4	-4.48869	-5.15472
249	4716.46	-4.87169	-7.29356
250	4725.47	-3.02047	-5.86033
251	4734.65	-4.32103	-6.6645
252	4743.83	-3.07665	-5.55836
253	4753.08	-3.94303	-5.34561
254	4762.42	-2.26781	-4.05217
255	4772.08	-2.59369	-3.9985	100
256	4782.03	-3.49092	-4.077
257	4792.02	-2.98581	-3.76122
258	4802.49	-3.22381	-4.23506
259	4813.22	-2.49614	-4.51333
260	4824.43	-3.07014	-4.18689
261	4835.77	-3.91536	-4.48483
262	4847.35	-3.49836	-4.16606
263	4859.07	-2.82225	-3.84172
264	4871.2	-3.80592	-4.8495
265	4883.45	-3.97925	-5.86028
266	4896.04	-3.45903	-4.83961
267	4908.95	-3.60625	-5.29883
268	4921.74	-3.82025	-6.09156
269	4934.96	-3.80136	-6.96633
270	4948.09	-3.57869	-6.04878
271	4961.32	-4.15958	-5.36261
272	4974.9	-4.00654	-5.83003
273	4988.45	-3.44169	-4.26633	26
274	5002.58	-3.65336	-4.51839
275	5016.25	-3.90881	-4.81483
276	5030.15	-4.20492	-5.00039
277	5044.02	-3.42136	-4.54539
278	5058.1	-3.45221	-5.41358
279	5072	-4.04132	-6.55792
280	5085.92	-4.06332	-6.47803
281	5099.9	-3.60388	-5.38558
282	5114.29	-3.64754	-5.39914
283	5128.22	-3.88854	-5.70458
284	5141.94	-4.03654	-5.69247
285	5155.86	-3.74454	-5.13403
286	5169.71	-3.6051	-5.95192
287	5183.58	-3.99988	-5.59569
288	5197.18	-4.35376	-6.25469
289	5210.48	-4.7041	-6.88503
290	5223.82	-4.2421	-7.04536
291	5236.87	-3.91832	-6.19814
292	5249.92	-3.90399	-6.26347
293	5262.74	-4.06521	-7.40136
294	5275.68	-4.07899	-6.72792
295	5288.11	-4.48132	-5.64192
296	5300.57	-4.48476	-5.84403
297	5312.89	-4.93154	-6.57847
298	5324.77	-3.99421	-5.47825
299	5336.14	-3.38899	-5.54992
300	5347.45	-3.44832	-5.34658
301	5358.05	-3.23076	-4.58469
302	5368.71	-3.53121	-4.55169
303	5378.98	-3.81932	-4.83625
304	5388.79	-3.65965	-4.84481
305	5398.21	-3.77532	-5.00936
306	5407.41	-3.94188	-6.15758
307	5415.93	-4.89543	-7.08103
308	5424.15	-4.25054	-6.07369
309	5432.13	-3.96676	-6.42014	5
310	5439.85	-4.17754	-6.82636
311	5447.1	-4.03032	-5.92892
312	5454.56	-4.14776	-5.81169
313	5461.46	-4.14243	-5.80414
314	5468.78	-3.98476	-4.29436
315	5476.02	-4.11132	-4.50847
316	5482.68	-4.66621	-6.14181
317	5489.37	-4.68354	-7.08147
318	5496.81	-4.36665	-7.05214
319	5503.65	-4.74532	-6.83492
320	5510.15	-4.97676	-7.16603
321	5516.6	-5.00043	-7.49792
322	5523.66	-4.91076	-7.20258
323	5529.53	-4.93054	-7.12481
324	5536.69	-4.81932	-6.88603
325	5542.46	-5.03065	-6.90703
326	5548.66	-4.96554	-5.92981
327	5555.26	-5.43688	-6.69103
328	5561.83	-4.45565	-7.12369
329	5567.62	-3.83421	-6.53547
330	5573.55	-2.96869	-5.71436
331	5579.54	-2.70558	-4.74058
332	5585.29	-3.56058	-5.09836
333	5591.14	-3.83258	-5.37125
334	5596.73	-4.97336	-6.04903
335	5602.49	-5.48869	-7.89136
336	5608.06	-4.86169	-8.27381
337	5614.07	-5.40736	-8.75425
338	5620.1	-6.64425	-10.163
339	5625.9	-6.06747	-9.62825
340	5631.58	-5.73803	-9.50092
341	5636.96	-5.91747	-9.70781
342	5642.6	-5.66536	-9.71781
343	5648.25	-6.06147	-9.71125	0
344	5653.99	-6.14136	-9.84781
345	5659.39	-5.40703	-9.55236
346	5663.57	-4.65969	-7.81025
347	5668.64	-6.20581	-9.22225
348	5673.37	-6.42803	-9.09569
349	5678.54	-6.40681	-9.35525
350	5683.87	-5.63536	-9.10958
351	5688.66	-4.65258	-7.82725
352	5693.71	-5.61847	-8.14069
353	5699.04	-6.18069	-9.40081
354	5703.88	-6.01281	-9.97636
355	5708.6	-5.53369	-9.89569
356	5713.7	-5.54258	-9.78636
357	5718.54	-4.25492	-8.96447
358	5723.46	-5.53981	-9.79192
359	5728.7	-4.74803	-8.59336
360	5733.73	-6.12947	-9.37881
361	5738.76	-5.87369	-10.1512
362	5743.51	-6.41969	-10.4279
363	5748.68	-5.72547	-9.93792
364	5753.41	-5.52136	-10.4181
365	5758.57	-5.83792	-10.5892
366	5763.65	-5.46803	-10.7427
367	5768.76	-5.48136	-10.6437
368	5773.23	-5.63469	-10.246
369	5777.87	-6.12936	-10.8121	0
370	5783.24	-6.03225	-10.7265
371	5788.11	-6.82036	-10.8129
372	5792.63	-6.63314	-10.5628
373	5797.71	-5.97481	-10.378
374	5802.6	-5.09492	-10.3061
375	5807.63	-5.16836	-10.1412
376	5812.52	-4.86981	-10.3644
377	5817.37	-5.13803	-10.4698
378	5822.59	-5.84969	-10.3347
379	5827.97	-6.55236	-10.5009
380	5833.38	-5.12603	-10.5947
381	5838.88	-6.09969	-10.8163
382	5843.95	-6.08581	-10.5259
383	5849.03	-4.92358	-9.28203
384	5854.24	-4.77769	-8.59781
385	5859.53	-4.48447	-8.75603
386	5865.39	-4.37381	-9.30492
387	5871.18	-3.95481	-7.66492
388	5876.61	-3.02625	-5.01469
390	5887.79	-2.61881	-5.44681
392	5899.95	-3.01403	-6.49681
394	5911.76	-3.27303	-5.97647
396	5923.37	-3.01125	-5.84992
398	5936.37	-2.31592	-4.59625
400	5948.08	-2.37292	-3.83825
402	5961.96	-3.60803	-6.82214
404	5974.67	-5.54047	-8.28703
406	5986.76	-4.66781	-9.42025
408	6000.55	-5.54703	-10.1654
410	6013.84	-5.29936	-10.3416
412	6025.06	-5.38369	-10.4522
414	6036.93	-4.90914	-9.95736
416	6047.68	-6.05915	-10.6585
418	6057.78	-5.1156	-10.1078
420	6067.4	-5.25982	-10.3519
422	6076.52	-5.16682	-9.57057
423				0
424	6085.26	-5.02722	-10.8271
426	6093.53	-4.54771	-8.92346
428	6101.01	-5.88749	-10.8081
430	6107.05	-5.65182	-10.7562
432	6112.28	-5.61138	-10.7799
434	6116.52	-5.64226	-10.408
436	6119.85	-5.5066	-10.5658
438	6122.27	-5.18026	-10.9356
440	6124.47	-6.11149	-11.0338
442	6126.57	-4.09271	-9.26301
444	6128.47	-5.06656	-9.78079
446	6130.31	-5.76693	-10.3152
448	6132.15	-4.38149	-8.78924
450	6133.62	-5.33271	-9.62179	0
452	6135.72	-4.64782	-8.98935
454	6137.3	-4.64015	-9.98701
456	6138.54	-4.61315	-8.32757
458	6139.83	-6.24426	-9.5329
460	6141.3	-5.08482	-9.54946
462	6142.53	-5.63649	-9.61957
464	6144.3	-4.73649	-10.0352
466	6145.41	-4.57449	-10.6025
468	6146.39	-6.21593	-10.5237
470	6147.66	-4.88015	-10.9372
472	6149.18	-4.9596	-9.86101
474	6150.67	-5.52726	-10.3068
476	6151.64	-5.2726	-10.2602
478	6152.43	-5.18489	-10.3709
480	6153.88	-5.2356	-10.06
482	6155.09	-4.45082	-10.5181
484	6156.59	-5.48938	-9.50557
486	6157.52	-5.12582	-9.51968
488	6158.58	-5.49193	-10.0597
490	6159.17	-6.3696	-10.1857
492	6159.62	-5.42193	-9.74713
494	6160.52	-4.78893	-9.91668
496	6161.7	-4.59482	-10.2639
498	6162.9	-4.90649	-9.53946
500	6164	-4.2826	-9.28101
502	6165.37	-5.44393	-9.97201
504	6166.02	-5.2916	-10.1469
506	6166.76	-5.01549	-10.1355
508	6168.01	-6.33949	-9.89113
510	6169.1	-4.52804	-9.70868
512	6169.94	-6.17471	-10.1617
514	6170.65	-5.03615	-10.5013
516	6171.06	-4.56293	-9.80457
518	6171.42	-5.36271	-10.1092
520	6171.97	-5.10771	-9.80668
522	6172.67	-5.79882	-10.1953
524	6173.09	-5.76549	-10.3432
526	6173.85	-4.99078	-11.3547
528	6174.54	-5.85504	-10.0683
530	6175.58	-5.30726	-10.5461
532	6176.8	-5.28471	-10.3299
534	6177.7	-5.43082	-10.6561
536	6178.27	-5.3346	-9.61313
538	6178.81	-4.44115	-9.30068
540	6179.83	-5.16604	-9.84146
542	6180.82	-5.91738	-9.62268
544	6181.47	-5.34515	-10.6726
546	6182.16	-4.78493	-10.5265
548	6182.78	-6.16071	-10.1591
550	6183.51	-5.61304	-10.8342
552	6184.24	-5.0626	-10.233
554	6185.11	-4.23226	-9.98524
556	6185.92	-3.75926	-9.0699
558	6187.05	-5.28293	-10.6018
560	6187.82	-5.24558	-10.7862
562	6188.77	-4.87092	-10.5466
564	6189.95	-5.55825	-8.59856
566	6191.36	-4.99981	-10.814
568	6192.58	-5.63781	-9.94089
570	6193.79	-5.08668	-9.5604
572	6195.39	-4.39014	-9.39822
574	6196.69	-4.88292	-9.71322
576	6197.87	-5.33025	-9.74067
578	6199.15	-6.06581	-10.1974
580	6200.38	-4.13392	-9.22811
581				0
582	6202.12	-5.45014	-10.1574
584	6203.6	-4.74192	-10.2746
586	6205.3	-5.50881	-9.29
588	6206.82	-5.10225	-8.64167
590	6208.77	-4.09425	-9.05444
592	6209.77	-5.99981	-9.41733
594	6210.83	-5.82336	-10.056
596	6212.26	-5.92014	-10.3356
598	6213.71	-6.19714	-10.6363
600	6215.75	-4.64025	-9.93122	0
602	6217.3	-5.17981	-11.0972
604	6219.26	-6.40125	-9.61733
606	6221.49	-5.70903	-9.18267
608	6224.07	-5.81769	-10.1068
610	6226.54	-5.11314	-9.547
612	6229.65	-5.73136	-9.43522
614	6232.07	-5.06458	-9.53167
616	6235.07	-4.36181	-9.89756
618	6238.08	-3.87825	-8.77878
620	6241.34	-4.99925	-9.86656
622	6244.59	-5.65358	-9.31622
624	6248.16	-5.434	-10.1497
626	6251.79	-7.53269	-10.1888
628	6255.44	-5.81036	-9.52956
630	6259.77	-5.90692	-9.44111
632	6263.32	-5.78447	-9.75111
634	6267.45	-5.76069	-10.1006
636	6271.46	-5.76892	-9.75189
638	6275.69	-5.75903	-9.94633
640	6280.17	-5.96758	-9.56489
642	6284.7	-6.16214	-10.1516
644	6289.43	-5.31536	-9.88267
646	6294.01	-5.22792	-9.44067
648	6299.1	-5.32169	-10.0201
650	6304.44	-5.64722	-9.82468
652	6309.13	-5.57992	-9.49867
654	6314.15	-5.01447	-9.012
656	6319.16	-4.91992	-9.25222
658	6324.12	-5.08158	-8.70356
660	6329.64	-5.56592	-9.32633
662	6334.96	-6.34822	-9.91979
664	6340.68	-6.02281	-10.2633
666	6346.05	-5.81547	-10.2663
668	6351.25	-5.99892	-9.89856
670	6357.06	-5.39647	-9.30167
672	6362.08	-4.86447	-10.5594
674	6368.02	-5.40114	-10.5999
676	6374.24	-4.84869	-9.22244
678	6380.29	-5.26814	-9.12411
680	6385.75	-5.47103	-8.88178
682	6390.99	-6.51536	-9.56189
684	6395.98	-4.96836	-9.46367
686	6401.92	-5.63833	-10.1207
688	6407.7	-4.85281	-10.0422
690	6413.79	-5.63236	-9.69867
692	6419.85	-5.66347	-10.145
694	6425.81	-6.16747	-9.52878
696	6430.85	-5.78447	-8.674
698	6436.21	-5.16558	-9.165
700	6441.6	-5.53236	-9.09067
702	6446.69	-5.71847	-9.10833	0
704	6452.59	-5.08347	-8.91822
706	6457.9	-5.89892	-8.938
708	6463.47	-6.16069	-9.04644
710	6469.18	-4.97225	-8.75589
712	6474.58	-4.51758	-7.94167
714	6480.36	-4.57514	-7.478
716	6485.76	-5.20414	-9.195
718	6491.38	-3.69747	-6.70478
720	6496.57	-4.74913	-8.63847
722	6501.95	-4.28857	-8.23314
724	6507.26	-4.12357	-7.03058
726	6512.35	-5.45368	-9.49003
728	6517.38	-4.90535	-9.05858
730	6522.33	-4.98001	-8.87881
732	6527.16	-4.79613	-8.66903
734	6532.17	-4.33413	-8.43858
736	6536.94	-4.20946	-8.63436
738	6541.1	-4.6439	-8.14236
740	6545.86	-5.22724	-8.62658
742	6550.1	-5.35579	-8.89881
744	6554.69	-3.9529	-9.23703
746	6558.91	-5.16867	-8.84912
748	6563.26	-4.89101	-8.78203
750	6567.4	-4.07179	-8.15547
752	6571.33	-4.71424	-8.89058
754	6575.17	-4.32657	-9.03592
756	6578.78	-6.59968	-9.77936
758	6582.48	-4.8069	-10.0507
760	6586.45	-4.96012	-8.97669
762	6590.33	-5.18468	-9.25925
764	6593.86	-4.8839	-9.01058
766	6597.06	-5.26724	-8.56225
768	6600.11	-5.46568	-9.18547
769				0
770	6602.54	-4.75324	-9.14558
772	6605.5	-6.82824	-9.59192
774	6608.53	-5.5169	-9.29625
776	6611.78	-4.87201	-9.44358
778	6614.65	-5.53157	-10.4946
780	6617.13	-5.39024	-9.98525
782	6619.82	-5.39524	-9.97436
784	6622.74	-5.60735	-10.4425
786	6625.31	-4.94946	-9.90847
788	6628.25	-4.82712	-9.86103
790	6630.47	-5.75024	-8.82458
792	6632.84	-5.71068	-9.93314
794	6635.43	-5.63801	-9.69481
796	6637.9	-4.76524	-8.73703
798	6640.2	-5.18701	-8.48547
800	6642.47	-5.06824	-10.0635
802	6644.89	-4.44924	-9.44636
804	6647.5	-4.2289	-9.31569	0
806	6649.36	-5.11946	-10.1824
808	6651.59	-5.28001	-9.78936
810	6654.3	-5.43268	-10.2765
812	6656.88	-5.58146	-10.0851
814	6659.02	-5.55224	-9.61192
816	6661.38	-5.23779	-9.34236
818	6664.26	-5.15457	-8.92225
820	6666.35	-5.50512	-9.86403
822	6668.51	-4.56524	-8.62158
824	6670.6	-5.17824	-9.30914
826	6673.38	-5.6299	-8.80814
828	6676.56	-6.1289	-9.95636
830	6679.28	-6.11879	-9.52447
832	6681.99	-5.18146	-8.28703
834	6684.27	-4.48713	-9.47436
836	6686.81	-5.43024	-10.0687
838	6689.19	-5.4559	-10.0416
840	6691.76	-5.83468	-9.36658
842	6693.44	-6.16101	-9.38769
844	6695.88	-5.42324	-9.25336
846	6698.09	-5.82924	-9.80436
848	6699.66	-4.69557	-10.0948
850	6701.93	-5.18013	-10.0456
852	6704.32	-5.2859	-9.80392
854	6707.05	-5.0549	-9.01614
856	6708.57	-5.06924	-8.74892
858	6709.92	-4.47513	-8.11658
860	6711.78	-4.85446	-8.67481
862	6713.65	-5.24668	-8.68747	2
864	6715.69	-4.84313	-9.25936
866	6718.24	-4.86468	-9.88614
868	6719.85	-5.21635	-9.82692
870	6722.76	-4.15124	-9.34058
872	6724.5	-4.32846	-8.07136
874	6726.21	-5.53079	-9.55192	0
876	6728.45	-4.8439	-8.79158
878	6730.59	-5.61946	-8.64514
880	6732.49	-5.86919	-10.367
882	6735.07	-5.21152	-9.63765
884	6737.17	-5.66552	-10.1256
886	6739.45	-4.98674	-8.97009
888	6741.64	-5.23285	-9.82331
890	6744.25	-4.81852	-9.61754
892	6746.12	-5.03396	-8.58443
894	6748.11	-5.44941	-9.25143
896	6750.99	-5.25185	-9.8552
898	6753.12	-4.27863	-9.43109
900	6755.68	-5.06696	-9.78998
902	6758.46	-4.93444	-8.73979
904	6760.98	-3.99907	-7.14165
906	6764	-3.65352	-6.7552
908	6766.77	-4.16219	-9.37754
910	6768.84	-3.58219	-7.39565
912	6771.04	-4.32641	-6.18398
914	6773.82	-4.28507	-6.94843
916	6776.32	-5.36596	-8.73765
918	6778.95	-3.49863	-7.13076
920	6782.11	-4.08119	-8.25987
922	6784.58	-4.4313	-7.82987
924	6787.95	-5.59619	-9.19909
926	6790.86	-6.50174	-9.30076
928	6794.51	-4.76585	-9.45931
930	6795.72	-3.96652	-5.84687
932	6799.5	-5.86863	-8.47331
934	6803.27	-4.82952	-8.19431
936	6805.72	-4.2483	-7.69898
938	6809.48	-5.62841	-9.5682
940	6812.67	-6.54641	-10.1573
942	6814.28	-6.25007	-10.4103
944	6818.03	-8.3713	-10.043
946	6822.29	-5.74341	-8.56276
948	6826.09	-5.25674	-9.6902
950	6830.21	-4.82141	-8.68609
952	6834.5	-6.02907	-10.4279
954	6838.46	-5.56719	-10.085
956	6842.44	-5.76707	-9.59165
958	6846.83	-7.25419	-9.84487
960	6851.18	-4.8843	-9.54009
962	6854.08	-4.29774	-8.72398
964	6857.59	-4.90974	-8.11609
966	6861.54	-6.05796	-8.89898
968	6865.22	-4.50363	-7.89209
970	6868.93	-3.26607	-7.12198
972	6872.8	-4.77596	-10.2073
974	6876.89	-4.46496	-9.65487
976	6879.81	-5.79541	-10.6795
978	6882.61	-5.6473	-9.96854
980	6886.78	-5.40774	-10.3625	0
982	6891.02	-7.07207	-10.2294
984	6895.81	-6.40285	-10.1211
986	6901.41	-4.29041	-10.5213
988	6907.34	-3.64674	-8.62231
990	6913.28	-4.24174	-9.32265
992	6920.51	-6.10541	-10.7112
994	6928.7	-5.68263	-10.6854
996	6938	-6.05352	-9.78098
998	6946.56	-5.78407	-10.3739
1000	6954.65	-6.61074	-9.63187
1002	6966.04	-4.4793	-8.7712
1004	6974.83	-5.60052	-9.79265
1006	6984.15	-5.7023	-9.88431
1008	6992.83	-6.3813	-10.0529
1010	6999.61	-5.5423	-9.99465
1012	7005.37	-5.37952	-10.1675
1014	7014.28	-5.47996	-9.86254
1016	7021.65	-5.9613	-9.85765
1018	7026.56	-4.48174	-8.26231
1020	7032.95	-4.68941	-8.7312
1022	7036.69	-3.38141	-7.38731
1024	7039.68	-5.66252	-10.0016
1026	7042.5	-5.13041	-9.06698
1028	7047.54	-5.42407	-8.94943
1030	7052.16	-5.28685	-9.5792
1031				0
1032	7057.47	-5.37185	-9.1242
1034	7061.82	-4.85685	-9.71165
1036	7067.04	-5.70307	-10.0722
1038	7072.78	-5.69107	-9.35754
1040	7078.79	-4.45553	-8.78863
1042	7084.92	-5.28853	-10.5238
1044	7088.84	-6.89731	-10.7842
1046	7095.61	-5.80697	-10.466
1048	7100.3	-4.28142	-10.4425
1050	7104.23	-5.13442	-10.7203
1052	7108.14	-5.15942	-10.8497
1054	7114.62	-5.74064	-9.42207
1056	7119.45	-4.66186	-10.0981
1058	7124.06	-4.78586	-9.82751
1060	7131.47	-6.50442	-9.88663
1062	7138.53	-4.75408	-9.86185
1064	7142.46	-4.29331	-9.5534
1066	7145.81	-5.30608	-10.0588
1068	7150.59	-4.29253	-9.73751
1070	7156.58	-4.67453	-9.91751
1072	7160.55	-5.04953	-10.5754
1074	7164.39	-4.73097	-10.0983
1075				2
1076	7169.55	-5.86264	-10.1718
1078	7175.13	-5.50164	-10.1657
1080	7180.2	-5.09731	-8.82218
1082	7183.93	-5.48264	-9.61362
1084	7188.11	-5.39464	-9.78874
1086	7192	-6.59708	-10.098
1088	7195.69	-5.42953	-9.48129
1090	7200.59	-4.84519	-9.6074
1092	7203.77	-5.24686	-9.78874
1094	7208.11	-4.81531	-9.26485
1096	7211.51	-5.09153	-8.44629
1098	7215.06	-5.82375	-8.82362
1100	7217.87	-6.42208	-9.0034
1102	7220.71	-5.23075	-8.73874
1104	7224.08	-2.69731	-7.99085
1106	7226.81	-4.83297	-9.37007
1108	7229.83	-5.95831	-8.94674
1110	7232.38	-5.13364	-9.06651	0
1112	7234.41	-5.72486	-9.69129
1114	7236.98	-4.77942	-9.00663
1116	7238.62	-5.25519	-9.2684
1118	7242.52	-5.66508	-9.34907
1120	7244.51	-6.54586	-9.30762
1122	7247.71	-5.58242	-8.70196
1124	7250.68	-4.49697	-8.91707
1126	7254.28	-6.04264	-9.21885
1128	7257.54	-5.54064	-9.5204
1130	7259.41	-5.32275	-9.97851
1132	7262.67	-5.62819	-9.9834
1134	7265.55	-6.44164	-10.1317
1136	7268.92	-6.35875	-9.51629
1138	7273.1	-4.97908	-7.78362
1140	7276.56	-4.33331	-9.16796
1142	7280.06	-5.04053	-10.0004
1144	7283.7	-4.14575	-9.47796
1146	7286.73	-4.14764	-8.45329
1148	7288.85	-5.32708	-10.4698
1150	7292.33	-5.52153	-10.3736
1152	7295.57	-5.23419	-9.31174
1154	7299.42	-5.12975	-9.1754
1156	7304.13	-4.42608	-9.20151
1158	7308.04	-7.01886	-9.57451
1160	7311.11	-5.37931	-9.92718
1162	7315.35	-3.60975	-5.52996
1164	7319.57	-5.66853	-8.71907
1166	7323.81	-4.75031	-8.51018
1168	7327.06	-4.91831	-8.6834
1170	7329.28	-4.00808	-7.40707
1172	7333.79	-5.38219	-8.78007
1174	7337.18	-5.22986	-9.11963
1176	7341.23	-5.72042	-9.18529
1178	7344.57	-4.03108	-8.55396
1180	7348.71	-5.68897	-7.95362
1182	7352.82	-3.73853	-7.14529
1184	7357.54	-5.06453	-9.39496
1186	7361.25	-4.44519	-8.1084
1188	7365.15	-4.87075	-9.03396
1190	7368.49	-4.52742	-8.66362
1192	7371.33	-5.22186	-9.78018
1194	7374.81	-6.57464	-9.59096	16
1196	7377.74	-4.89297	-8.48863
1198	7380.69	-5.64253	-9.04162
1200	7384.6	-4.62462	-8.6346
1202	7388.82	-5.40211	-8.96335
1204	7394.91	-5.89407	-8.64382
1206	7398.35	-5.54907	-7.47871
1208	7404.06	-5.43918	-8.91038
1210	7408.8	-5.10951	-8.75626
1212	7415.27	-4.53351	-8.72326
1214	7420.14	-5.64085	-9.53926
1216	7425.8	-6.15551	-9.5746
1218	7430.63	-5.85185	-9.20726
1220	7435.04	-4.13674	-8.16771
1222	7440.77	-3.17451	-6.78793
1224	7446.25	-6.0524	-9.80749
1226	7451.92	-5.06985	-10.4774
1228	7456.98	-4.86596	-9.70593
1230	7463.41	-4.69018	-9.86238
1232	7469.75	-5.58407	-10.6654
1234	7475.39	-5.70262	-9.97404
1236	7480.73	-5.59885	-10.5044	0
1238	7487.14	-5.05329	-9.63349
1240	7491.57	-5.14618	-10.059
1242	7497.64	-4.6454	-10.1989
1244	7501.85	-4.9334	-10.1226
1246	7506.91	-3.59174	-7.69737
1248	7514.16	-4.97085	-9.18371
1250	7518.02	-4.41122	-10.5871
1252	7522.9	-4.86162	-10.2279
1254	7528.24	-5.42651	-9.56749
1256	7533.08	-5.92529	-9.64826
1258	7537.18	-6.32562	-10.2967
1260	7541.98	-5.61718	-9.99493
1262	7547.43	-5.38362	-10.1766
1264	7551.7	-4.90607	-9.95426
1266	7555.85	-4.8964	-10.0147
1268	7559.99	-4.37162	-9.33671
1270	7564.72	-4.81207	-9.85504
1272	7569.48	-4.85318	-10.5318
1274	7573.73	-4.96985	-9.36126
1276	7577.49	-4.66918	-8.15304
1278	7582.54	-4.2534	-8.9096	0
1280	7586.79	-4.53762	-9.5446
1282	7591.86	-4.78485	-9.41904
1284	7597.18	-4.33274	-8.68349
1286	7601.52	-4.81418	-9.47804
1288	7606.29	-5.78907	-9.7296
1290	7612.05	-4.84218	-8.83004
1292	7616.59	-5.21885	-9.6306
1294	7621.05	-4.75207	-9.01871
1296	7626.94	-4.67918	-9.11404
1298	7631.53	-4.52151	-7.45771
1300	7635.63	-5.45751	-10.016
1302	7641.19	-5.43685	-10.0905
1304	7645.28	-4.74496	-9.1186
1306	7650.43	-4.70907	-9.75693
1308	7654.73	-6.14651	-10.0546
1310	7660.86	-4.76429	-9.46104
1312	7665.97	-5.63129	-9.64071
1314	7671	-5.57074	-9.57571
1316	7676.07	-5.51874	-9.62271
1318	7681.96	-4.05851	-7.81215
1320	7687.26	-4.99507	-8.96904
1322	7692.24	-4.0604	-8.77826
1324	7697.36	-3.98774	-8.45993
1326	7702.49	-5.10807	-9.11049
1328	7707.51	-3.68974	-6.9796
1330	7712.99	-4.86862	-8.07349
1332	7718.7	-4.40096	-9.15493
1334	7724.36	-4.32185	-7.88193
1336	7729.67	-4.03762	-7.57849
1338	7735.73	-5.2234	-8.26415
1340	7742.28	-3.63829	-5.4416
1342	7747.85	-4.31885	-7.4546
1344	7753.05	-4.38862	-8.76571
1346	7760.77	-5.38407	-8.90549
1348	7768.21	-4.06874	-8.22082
1350	7774.45	-4.49729	-7.13404
1352	7782.34	-4.77296	-9.0456
1354	7788.88	-4.75962	-8.88438
1356	7795.29	-5.65118	-9.82315
1358	7800.54	-4.88985	-8.80671
1360	7805.92	-5.21575	-9.30257
1362	7813.62	-5.25886	-9.1019
1364	7819.66	-5.15919	-9.21257
1366	7825.77	-4.86419	-9.74412
1368	7831.13	-5.02431	-9.67835
1370	7835.82	-4.38931	-8.5599
1372	7841.91	-4.34053	-8.65113
1374	7847.27	-3.98664	-9.13079
1376	7852.18	-4.22653	-8.4229
1378	7858.82	-4.07742	-8.89501
1380	7865.66	-4.15797	-8.93201
1382	7872.81	-2.27397	-5.67557
1384	7878.49	-4.38142	-8.45824
1386	7884.6	-4.72308	-8.09812
1388	7890.72	-5.14708	-8.96624
1390	7897.45	-4.71578	-9.46746
1392	7902.63	-5.41086	-9.70168
1394	7909.8	-4.46186	-8.27335	0
1396	7917.76	-5.27619	-9.33024
1398	7926.64	-4.20119	-8.45601
1400	7938.56	-4.36708	-8.44513
1402	7948.29	-5.11408	-8.96513
1404	7960.36	-5.72531	-9.79201
1406	7973.66	-4.03631	-8.84157
1408	7986.61	-4.58297	-9.13068
1410	8001.15	-4.61486	-9.50901
1412	8014.61	-5.38297	-8.3639
1414	8029.06	-4.11853	-9.0219
1416	8043.67	-4.62219	-7.84124
1418	8057.87	-4.90686	-10.1861
1420	8068.01	-5.74264	-9.67812
1422	8080.61	-4.62497	-9.43546
1423				0
1424	8090.09	-5.42631	-9.64546
1426	8101.56	-5.08878	-9.88079
1428	8108.16	-5.15886	-10.0398
1430	8115.09	-5.40531	-10.0849
1432	8123.44	-5.09764	-10.1956	0
1434	8129.39	-5.46531	-9.47324
1436	8133.66	-4.87664	-9.37035
1438	8141.1	-4.72786	-9.72201
1440	8146.69	-4.14664	-9.06601
1442	8150.27	-4.84753	-9.54368
1444	8152.87	-4.12542	-9.5369
1446	8157.9	-4.53775	-9.13801
1448	8163.47	-3.22831	-7.39068
1450	8168.36	-4.40231	-10.0346
1452	8172.37	-5.17675	-10.5873
1454	8176.29	-4.63142	-10.1552
1456	8180.02	-4.52831	-10.539
1458	8184.75	-5.81886	-10.8429
1460	8190.45	-4.78031	-9.7409
1462	8193.33	-6.48186	-10.5937
1464	8196.6	-5.10786	-10.8843
1466	8201.56	-4.78008	-10.671
1468	8204.95	-5.05131	-9.48701
1470	8209.94	-6.81331	-10.0463
1472	8214.09	-6.74919	-10.0817
1474	8220.42	-6.26631	-9.1689
1476	8225.38	-4.41286	-9.22057
1478	8229.59	-4.30686	-9.67246
1480	8234.71	-3.07808	-8.81246
1482	8238.76	-3.07464	-7.54557
1484	8243.55	-4.36064	-8.57468
1486	8246.91	-4.41075	-8.97768
1488	8250.79	-4.43542	-8.9699
1490	8254.22	-4.32297	-9.1769
1492	8258.12	-5.01608	-9.13301
1494	8262.27	-4.17275	-9.83879
1496	8266.28	-3.42519	-9.72924
1498	8270.82	-4.92142	-9.38635
1500	8276.31	-4.39464	-8.4219
1502	8281.09	-3.69675	-8.81757
1504	8287.03	-4.41597	-9.16057
1506	8292.23	-5.30831	-9.14946
1508	8297.61	-4.32164	-9.7029
1510	8302.42	-4.13208	-9.3599
1512	8309.49	-3.90553	-8.58268
1514	8315.04	-4.99342	-9.30912
1516	8320.8	-5.42386	-9.0619
1518	8326.6	-3.82331	-9.38312
1520	8334.61	-3.64349	-9.68425
1522	8340.96	-3.50004	-7.95781
1524	8347.63	-4.22593	-8.18114
1526	8355.08	-4.15649	-8.74814
1528	8361.6	-4.31793	-9.26369
1530	8369.28	-4.81682	-9.58003
1532	8376.91	-4.35215	-9.11369
1534	8384.78	-5.75482	-8.85669
1536	8392.24	-4.22504	-8.11992
1538	8400.51	-5.62915	-8.67147
1540	8409.11	-5.23693	-7.82047
1542	8417.5	-4.62926	-7.66269
1544	8426.42	-4.49849	-8.13425
1546	8434.74	-4.68826	-10.0192
1548	8444.24	-4.29782	-8.46447
1550	8453.09	-4.13071	-9.05558
1552	8462.14	-4.89982	-9.50481
1554	8470.64	-5.20771	-8.92325
1556	8479.43	-4.21049	-9.54403	0
1558	8488.14	-4.05271	-9.32825
1560	8497.18	-5.14004	-8.85592
1562	8505.16	-5.28993	-10.0822
1564	8514.37	-5.04104	-10.2834
1566	8521.87	-2.25226	-6.86825
1568	8529.4	-5.45815	-10.3988
1570	8537.74	-5.1286	-10.0612
1572	8546.05	-5.78282	-10.3314
1574	8554.18	-6.3606	-9.92269
1576	8563.31	-5.7916	-8.94514
1578	8572.57	-5.66649	-9.69081
1580	8580.66	-5.57982	-9.98669
1582	8588.6	-5.13904	-10.6785
1584	8596.91	-4.87004	-8.88836
1586	8604.86	-4.88782	-8.00758
1588	8612.71	-7.22971	-10.2309
1589				0
1590	8619.57	-3.91993	-6.73281
1592	8627.33	-5.24071	-10.5706
1594	8634.01	-5.1766	-10.0929
1596	8641.48	-4.55522	-9.42557
1598	8647.92	-5.50593	-10.5906
1600	8653.17	-5.54882	-10.1171
1602	8660.4	-5.56993	-10.4288
1604	8665.7	-3.36849	-7.09258
1606	8670.01	-4.2116	-8.33958
1608	8676.39	-5.22826	-9.90181
1610	8680.92	-5.65537	-9.24503
1612	8686.71	-4.36326	-7.73303
1614	8692.59	-4.19371	-8.91236
1616	8696.35	-4.53737	-8.87736
1618	8701.11	-4.13615	-7.07536
1620	8706.3	-4.23437	-7.41236
1622	8711.27	-4.32904	-7.55525
1624	8714.68	-5.40482	-8.74647
1626	8719.05	-5.22771	-9.31447
1628	8723.29	-2.99015	-6.74458
1630	8726.84	-3.77937	-6.16703
1632	8730.12	-3.84382	-5.59481
1634	8735.15	-3.5816	-5.23147
1636	8740.78	-3.96271	-7.52425
1638	8745.86	-4.32215	-6.07614
1640	8750.02	-4.76026	-6.79058
1642	8755.47	-4.51715	-6.18747
1644	8761.75	-4.50182	-6.47658	0
1646	8767.16	-4.3006	-6.31725
1648	8774.08	-4.02171	-6.81003
1650	8782.37	-3.37604	-6.09703
1652	8790.18	-3.78637	-6.56158
1654	8800.41	-4.15926	-6.21381
1656	8810.54	-4.53615	-6.69836
1658	8821.54	-4.49726	-5.30103
1660	8832.69	-4.89726	-6.75081
1662	8844.06	-3.63504	-6.05681
1664	8856.36	-3.21837	-5.16525
1666	8869.84	-3.82026	-7.24347
1668	8883.63	-3.52849	-6.24625
1670	8897.57	-4.85126	-5.75192
1672	8912.2	-4.41282	-8.04758
1674	8927.16	-3.98582	-5.24003
1676	8943.08	-3.50882	-4.52658
1678	8958.57	-4.01771	-6.68514
1680	8974.08	-4.28778	-7.36444
1682	8990.65	-4.68956	-7.15533
1684	9007.34	-3.295	-5.09722
1686	9024.25	-2.85967	-4.88756
1688	9041.45	-3.58833	-5.72822
1690	9060	-1.19589	-3.15044
1692	9077.9	-2.20067	-4.60756
1694	9095.03	-2.623	-5.05556
1696	9113.13	-1.57522	-4.69678
1698	9131.69	-3.07111	-6.44467
1700	9149.71	-1.81089	-4.49867
1702	9168.26	-3.43067	-6.21478
1704	9185.6	-3.87722	-7.00089
1706	9204.44	-1.544	-3.24667
1708	9224.14	-1.96833	-3.51933
1710	9243.09	-2.97978	-4.81556
1712	9261.52	-2.34156	-3.77678
1714	9280.12	-4.767	-7.63967
1716	9299.33	-2.76211	-6.03611
1718	9317.65	-2.39711	-5.36811
1720	9336.13	-2.893	-5.83556
1722	9354.08	-3.25911	-6.65933
1724	9371.69	-2.53178	-5.58411
1726	9389.37	-2.23322	-5.91689
1728	9407.08	-5.57156	-9.50144
1730	9424.1	-4.80789	-9.12733
1732	9441.61	-5.70656	-9.75	62
1734	9460.88	-5.23011	-9.90122
1736	9480.81	-6.80178	-9.44789
1738	9501.91	-5.32367	-10.2363
1740	9523.82	-5.19	-9.71922
1742	9546.52	-5.52978	-10.3471
1744	9568.98	-3.998	-10.0536
1746	9591.23	-2.80633	-5.87233
1748	9613.45	-4.12144	-9.86789
1750	9636.02	-4.44944	-9.89522
1752	9657.33	-4.05544	-8.92589
1754	9677.62	-3.62822	-7.67033
1756	9697.1	-4.77011	-8.94689
1758	9714.19	-5.02111	-8.88044
1760	9729.26	-5.11711	-9.99646
1762	9743.83	-3.40356	-5.86322	0
1764	9755.46	-4.95056	-8.672
1766	9766.44	-5.42522	-8.857
1768	9776.51	-5.10389	-9.80767
1770	9786.58	-4.65733	-8.36222
1772	9796.45	-3.681	-8.31833
1774	9805.87	-5.32767	-9.57389
1776	9814.67	-3.45944	-7.04467
1778	9823.51	-4.56544	-8.70656
1780	9829.93	-5.91411	-10.2111
1782	9837.6	-2.65056	-6.75356
1784	9845.25	-3.33244	-5.825
1786	9851.61	-2.84344	-6.60611
1788	9860.37	-3.37533	-7.04478
1790	9867.7	-4.98689	-9.63378
1792	9875.52	-3.80122	-9.26978
1794	9883.63	-4.79144	-9.52333
1796	9890.25	-3.55589	-6.46933
1798	9898.03	-2.85289	-6.88433
1800	9905.89	-4.82867	-9.23733
1802	9914.58	-5.75367	-11.1653
1804	9921.59	-5.25167	-10.8383
1806	9929.86	-5.60478	-11.0842
1808	9938.62	-6.01878	-10.5552
1810	9949.12	-5.625	-8.67089
1812	9959.33	-5.03711	-10.3881	0
1814	9969.29	-4.595	-9.31789
1816	9979.67	-3.10478	-8.04389
1818	9991.23	-4.45633	-8.57489
1820	10002.8	-5.18933	-8.83833
1822	10015.2	-2.705	-6.824
1824	10027.4	-4.56789	-7.94956
1826	10040.1	-2.19333	-6.35878
1828	10053.5	-5.73844	-9.90789
1830	10068.2	-4.76344	-9.64311
1832	10082.6	-3.70211	-8.65133
1834	10094.9	-5.86433	-9.92644
1836	10109.7	-4.946	-10.3851
1838	10124	-5.53233	-9.32944
1840	10138.9	-6.14549	-9.95981
1842	10154	-7.35115	-9.92358
1844	10167.8	-5.89493	-9.73981
1846	10181	-6.92171	-9.39536
1848	10196.1	-6.01126	-10.0055
1850	10211.7	-4.24749	-8.01858
1852	10226.9	-5.37626	-8.98725
1854	10241.6	-5.02526	-8.19303
1856	10256.2	-4.65393	-9.12369
1858	10271	-4.86737	-8.21458
1860	10286.4	-3.85211	-8.25124
1862	10301.7	-4.06237	-8.31969
1864	10315.7	-5.6926	-10.1068
1866	10329.3	-4.26337	-7.88314
1868	10342.6	-5.00026	-9.56069
1870	10355.4	-4.96122	-9.03124
1872	10368.6	-4.87049	-8.44536
1874	10380.7	-3.18804	-6.06447
1876	10393.1	-4.70326	-8.81492
1878	10405.1	-4.83282	-8.47614
1880	10417.5	-5.59937	-9.58258
1882	10429.6	-4.61537	-8.58003
1884	10441.2	-5.9106	-9.84036
1886	10451.9	-4.91249	-8.60481	11
1888	10462.3	-5.00426	-7.51481
1890	10472.6	-5.27337	-8.01681
1892	10482.4	-4.87404	-7.67014
1894	10493.1	-4.26637	-7.91303
1896	10503.9	-7.05982	-9.74081
1898	10514.5	-4.11971	-8.51525
1900	10525	-4.33049	-8.05203
1902	10535.5	-5.23982	-10.2074
1904	10546	-4.57193	-8.27092
1906	10556	-5.03882	-9.29292
1908	10565.7	-4.5496	-8.29336
1910	10575.8	-3.21704	-7.52503
1912	10585.6	-4.10137	-8.14014
1914	10595.5	-5.07471	-10.33
1916	10604.9	-4.91393	-8.36236
1918	10614.4	-5.2896	-9.79881
1920	10623.8	-7.01982	-10.7803
1922	10632.9	-3.43549	-8.80836
1924	10642.3	-4.43626	-9.27392
1926	10651.1	-4.56082	-10.0613
1928	10659.8	-5.19071	-10.124
1930	10668.9	-5.24749	-9.58481
1932	10677.7	-6.26982	-10.8978
1934	10686.7	-5.54704	-9.35181
1936	10695.7	-5.46593	-9.76358
1938	10704.3	-5.77993	-10.6385
1940	10712.4	-3.44804	-8.01325	10
1942	10721.5	-4.80204	-7.35725
1944	10730	-2.93382	-5.73358
1946	10738.2	-4.72293	-9.75481
1948	10746.8	-5.55826	-9.22092
1950	10755.2	-4.62871	-7.46636
1952	10762.8	-3.96693	-7.26947
1954	10770	-4.57526	-6.71969
1956	10777	-3.6786	-5.76114
1958	10783.7	-3.77104	-6.48758
1960	10790.8	-4.5566	-7.48103
1962	10798.2	-4.70304	-7.42103
1964	10805.7	-4.48382	-8.45714
1966	10812.7	-3.67437	-6.94614
1968	10820.1	-3.62571	-7.05692
1970	10827.4	-4.60182	-8.24158
1972	10834.7	-4.88471	-9.13914
1974	10841.6	-3.50526	-7.82392
1976	10848.2	-5.46504	-9.73614
1978	10854.5	-4.98882	-8.17058	88
